# Supplementary material for: Protein arginine methyltransferase 1 regulates B cell fate after positive selection in the germinal center in mice
Source: J Exp Med. 2023 Jun 13;220(9):e20220381. doi: 10.1084/jem.20220381 (PMC10266067; doi:10.1084/jem.20220381)
Supplement: Table S1 — shows the MySigDB Hallmark signature collection. [file JEM_20220381_TableS1.xlsx]

## Sheet: Table S1a Hallmarks
Table S1a MySigDB Hallmarks signature collection
Downregulated in Prmt1 KO iGB
	SIZE	ES	NES	NOM p-val	FDR q-val
HALLMARK_E2F_TARGETS	188	-0.42	-1.85	0	0.003
HALLMARK_G2M_CHECKPOINT	183	-0.42	-1.81	0	0.002
HALLMARK_MITOTIC_SPINDLE	182	-0.33	-1.45	0.005	0.057
HALLMARK_BILE_ACID_METABOLISM	68	-0.36	-1.39	0.028	0.074
HALLMARK_KRAS_SIGNALING_DN	71	-0.31	-1.15	0.229	0.356
HALLMARK_ESTROGEN_RESPONSE_EARLY	133	-0.27	-1.13	0.213	0.336
HALLMARK_TGF_BETA_SIGNALING	47	-0.32	-1.11	0.299	0.327
HALLMARK_NOTCH_SIGNALING	26	-0.32	-0.98	0.476	0.553		Additional analysis of leading edge genes
HALLMARK_DNA_REPAIR	137	-0.18	-0.76	0.958	0.928		by functional annotation in gProfiler
Upregulated in Prmt1 KO iGB
	SIZE	ES	NES	NOM p-val	FDR q-val
HALLMARK_MYC_TARGETS_V2	57	0.56	2.06	0	0	-------------->	HALLMARK_MYC_TARGETS_V2
HALLMARK_GLYCOLYSIS	152	0.42	1.83	0	0.01		TOP Biological processes	adjusted_p_value
HALLMARK_HYPOXIA	146	0.41	1.77	0	0.013		ribosome biogenesis	3.43e-09
HALLMARK_REACTIVE_OXYGEN_SPECIES_PATHWAY	43	0.48	1.67	0.007	0.024		rRNA metabolic process	2.81e-07
HALLMARK_IL2_STAT5_SIGNALING	169	0.36	1.6	0	0.039
HALLMARK_APOPTOSIS	131	0.38	1.6	0	0.033
HALLMARK_INFLAMMATORY_RESPONSE	122	0.38	1.59	0.002	0.031
HALLMARK_MTORC1_SIGNALING	185	0.35	1.55	0	0.037	-------------->	HALLMARK_MTORC1_SIGNALING
HALLMARK_EPITHELIAL_MESENCHYMAL_TRANSITION	102	0.38	1.55	0.002	0.035		TOP Biological processes	adjusted_p_value
HALLMARK_UNFOLDED_PROTEIN_RESPONSE	104	0.38	1.54	0.002	0.033		small molecule metabolic process	1.70969e-17
HALLMARK_MYC_TARGETS_V1	191	0.33	1.49	0.002	0.052		carboxylic acid metabolic process	1.84459e-14
HALLMARK_P53_PATHWAY	166	0.34	1.48	0.007	0.049		TOP KEGG
HALLMARK_OXIDATIVE_PHOSPHORYLATION	173	0.33	1.46	0.002	0.056		Biosynthesis of amino acids	5.69e-13
HALLMARK_ALLOGRAFT_REJECTION	141	0.34	1.44	0.009	0.061		TOP cell compartemnts
HALLMARK_COMPLEMENT	130	0.34	1.44	0.013	0.058		extracellular exosome	3.21e-14
HALLMARK_ANGIOGENESIS	20	0.48	1.41	0.087	0.066		extracellular vesicle	4.43e-14
HALLMARK_COAGULATION	69	0.35	1.33	0.065	0.121
HALLMARK_MYOGENESIS	110	0.32	1.33	0.06	0.12
HALLMARK_UV_RESPONSE_UP	117	0.31	1.3	0.054	0.143
HALLMARK_ADIPOGENESIS	167	0.29	1.3	0.036	0.137
HALLMARK_APICAL_SURFACE	22	0.43	1.29	0.15	0.14
HALLMARK_TNFA_SIGNALING_VIA_NFKB	164	0.28	1.24	0.062	0.196
HALLMARK_CHOLESTEROL_HOMEOSTASIS	57	0.33	1.23	0.139	0.197
HALLMARK_INTERFERON_GAMMA_RESPONSE	163	0.28	1.22	0.099	0.199
HALLMARK_XENOBIOTIC_METABOLISM	122	0.28	1.17	0.152	0.271
HALLMARK_KRAS_SIGNALING_UP	115	0.27	1.15	0.202	0.304
HALLMARK_PROTEIN_SECRETION	85	0.27	1.08	0.319	0.442
HALLMARK_IL6_JAK_STAT3_SIGNALING	65	0.27	1.01	0.438	0.623
HALLMARK_APICAL_JUNCTION	116	0.24	1	0.442	0.62
HALLMARK_FATTY_ACID_METABOLISM	119	0.23	0.97	0.529	0.684
HALLMARK_ESTROGEN_RESPONSE_LATE	130	0.22	0.97	0.512	0.663
HALLMARK_SPERMATOGENESIS	78	0.24	0.93	0.609	0.764
HALLMARK_UV_RESPONSE_DN	103	0.22	0.89	0.691	0.848
HALLMARK_HEDGEHOG_SIGNALING	23	0.29	0.87	0.636	0.885
HALLMARK_INTERFERON_ALPHA_RESPONSE	84	0.22	0.87	0.749	0.862
HALLMARK_WNT_BETA_CATENIN_SIGNALING	30	0.27	0.85	0.698	0.879
HALLMARK_PI3K_AKT_MTOR_SIGNALING	92	0.19	0.78	0.907	0.99
HALLMARK_HEME_METABOLISM	145	0.17	0.73	0.972	1
HALLMARK_PEROXISOME	78	0.16	0.61	0.994	1
HALLMARK_ANDROGEN_RESPONSE	80	0.13	0.5	0.998	0.999

## Sheet: Table S1b GCB cell signatures
Table S1a 60 B cell related ad hoc signature collection							Additional analysis of leading edge genes
(Ordered by NES)							by functional annotation in gProfiler
	SIZE	ES	NES	NOM p-val	FDR q-val
MYC POS GCBC_DOMINGUEZ-SOLA_2012	131	0.51	2.14	0	0.001	-------------->	MYC POS GCBC_DOMINGUEZ-SOLA_2012
CD40UP_BASSO	81	0.52	2.08	0	0.001		TOP Biological processes	adjusted_p_value
NFKB_REGULATED_BY_IKBKINASEB_OCILY3ORLY10 DLBCL	56	0.54	2.02	0	0.002		ribosome biogenesis	3.89e-09
ZHU_UP_COMMON_ANTIIG&CD40L	104	0.48	1.96	0	0.003		rRNA metabolic process	3.31e-07
PLASMA_MEMORY_CELL_SIGNATURE_MELNICK	381	0.39	1.87	0	0.008		TOP molecular function
EX VIVO_ASC_SHI 2015	286	0.39	1.82	0	0.013		unfolded protein binding	0.000541
NFKB_REGULATED_BY_IKBKINASEB_HBL1 DLBCL	156	0.38	1.68	0	0.058		mRNA 5 UTR bbinding	0.00056
HRASUP-2	52	0.46	1.67	0	0.06
HRASDN-1	43	0.48	1.65	0.012	0.077
MYC 1.5 UP_BILD	69	0.43	1.63	0.005	0.092
KRASUP-1	57	0.41	1.56	0.01	0.168
HRASUP-1	116	0.37	1.55	0	0.182
NCNFKB KO DOWN>2X	74	0.38	1.49	0.007	0.301
GO_ANTIGEN PRESENTATION MOUSE	87	0.37	1.47	0.015	0.344
POST-GC SIGNATURE	1257	0.28	1.47	0	0.344
MYC_RNAI_OCILY3_ABC_DLBCL	51	0.4	1.46	0.049	0.378	å
NFKB_CHIPCHIP_U937_LPS_1H_4+FACTORS_SCHREIBBER	32	0.44	1.42	0.059	0.475
NFKB_CHIPCHIP_U937_LPS_1H_SCHREIBBER	246	0.29	1.35	0.007	0.658		å
CD40DN_BASSO	49	0.37	1.33	0.085	0.709
MOUSE_LZ_VICTORA	148	0.29	1.28	0.036	0.821
MYC CHIP_PET_EXPR_UP_ZELLER	353	0.26	1.26	0.019	0.867
BCR SIGN_IRF4-5	72	0.32	1.22	0.156	0.948
SHI 2015_UP IN ALL LPS VS FO	1565	0.23	1.21	0.003	0.957
IRF4 TARGETS MM	242	0.26	1.18	0.112	0.983
STAT3UP-2	84	0.29	1.17	0.164	0.99
KLF2UP-1	89	0.28	1.14	0.195	0.994
IL6UP-4	32	0.34	1.11	0.293	0.997
LZ_CXCR4->CXCR4+_CARON	165	0.25	1.1	0.238	0.998
GCB_SPECIFIC_H3K27ME3_TARGETS_MELNICK	385	0.22	1.08	0.214	1
BIVALENT PROM GC_MELNICK	635	0.21	1.07	0.169	1
JAKUP1	27	0.32	1.02	0.43	1
JAKUP2	226	0.22	0.99	0.463	1
KLF2DN-2	75	0.25	0.95	0.534	1
SHEZH2_UPREGULATED_MELNICK	1864	0.17	0.91	0.982	1
ZHU_IL4 SIGNATURE	26	0.27	0.86	0.648	1
MYC CHIP_PET_PET3+_ZELLER	307	0.18	0.83	0.954	1
BLIMP-2_REPRESSED PROLIF_SHAFFER	84	0.2	0.78	0.915	1
REACTOME_MHC_CLASS_II_ANTIGEN_PRESENTATION	89	0.19	0.77	0.92	1
KRASDN-1	42	0.2	0.69	0.935	1
BCL6-5	949	0.13	0.69	1	1
BCL6-3	315	0.15	0.69	1	1
STAT3UP-1	34	0.19	0.64	0.966	1
BCL6-2	358	0.13	0.63	1	1
BLIMP-1_REPRESSED GENES_SHAFFER	51	0.13	0.49	0.998	1
CREL KO DN_HEISE	60	-0.17	-0.61	0.982	1
ZHU_ANTI-IG SIGN (UP&DOWN)	46	-0.21	-0.72	0.918	1
ZHU_DN_COMMON_ANTI-IG&CD40L	69	-0.2	-0.74	0.938	1
CREL KO UP_HEISE	149	-0.18	-0.77	0.952	1
UP IN CD40_IL4_IL5_VS_FO	509	-0.17	-0.82	0.971	1
SHI 2015_DOWN IN ALL CD4045 VS FO	1929	-0.16	-0.83	1	1
CRTC2 REG RAMOS	78	-0.24	-0.92	0.625	1
SHI 2015_DOWN IN ALL LPS VS FO	1688	-0.18	-0.93	0.872	1
MIZ TARGETS DELZMYC+MYC-	58	-0.26	-0.93	0.586	1
MIZ TARGETS MBCVSLZ UP	40	-0.29	-0.98	0.475	1
MYC CHIP_PET_EXPR_DOWN_ZELLER	207	-0.24	-1.06	0.296	1
FOXO1_TARGETS_DOMINGUEZ SOLA_2015	1467	-0.21	-1.1	0.089	1
NCNFKB KO UP>2X	97	-0.33	-1.29	0.071	0.866
MOUSE_DZ_VICTORA	104	-0.43	-1.74	0	0.028
MYC NEG GCBC_DOMINGUEZ-SOLA_2012	196	-0.43	-1.9	0	0.007
DZ_CXCR4+>CXCR4-_CARON	277	-0.42	-1.93	0	0.003

## Sheet: Sheet1
	SPRY4	180	1.03	0.0476	Yes
	TGFA	NA	244	0.952	0.0979	Yes			10	1.988	0.1059	Yes
	PLAUR	NA	261	0.938	0.1502	Yes	2		NA	72	1.323	0.1732	Yes
	FOSL1	NA	369	0.834	0.1911	Yes	3		NA	348	0.851	0.202	Yes
	MFSD2A	NA	532	0.741	0.2233	Yes	4		NA	428	0.801	0.2401	Yes
	ADAM8	NA	573	0.714	0.2615	Yes	5		NA	494	0.761	0.277	Yes
	SLC16A3	NA	645	0.677	0.2956	Yes	6		NA	640	0.68	0.3045	Yes
	NT5E	NA	696	0.65	0.3295	Yes	7		NA	649	0.675	0.3403	Yes
	S100A6	NA	751	0.626	0.3618	Yes	8		NA	1089	0.524	0.3416	Yes
	SDC1	NA	792	0.615	0.3944	Yes	9		NA	1138	0.513	0.3661	Yes
	NDRG1	NA	1036	0.536	0.41	Yes	10		NA	1394	0.463	0.3754	Yes
	IER3	NA	1429	0.457	0.4121	Yes	11		NA	1495	0.447	0.3932	Yes
	VEGFA	NA	1733	0.411	0.417	Yes	12		NA	1649	0.422	0.4065	Yes
	EPHA2	NA	1835	0.399	0.4335	Yes	13		NA	2106	0.364	0.3982	Yes
	G0S2	NA	2358	0.335	0.4207	Yes	14		NA	2376	0.333	0.3996	Yes
	HPSE	NA	2396	0.331	0.4373	Yes	15
	PPBP	NA	2659	0.305	0.4386	Yes
	CD55	NA	2680	0.303	0.4546	Yes
	CLCF1	NA	3025	0.272	0.4491	Yes
	NIPAL1	NA	3135	0.263	0.4574	Yes
	LD
	DKK3
	ATP2B4
	SERPINE2
	SPARC
	COL1A1
	CALD1
	TGFB2
	GPR56
	TUFT1
	TPM1
	TNS1
	GLIPR1
	SNAI1
	CCL2
	GABARAPL1
1	STX1A	NA	34	1.613	0.045	Yes
2	SPRY4	NA	180	1.03	0.0662	Yes
3	TGFA	NA	244	0.952	0.0901	Yes
4	PLAUR	NA	261	0.938	0.1165	Yes
5	FOSL1	NA	369	0.834	0.1343	Yes
6	MFSD2A	NA	532	0.741	0.146	Yes
7	ADAM8	NA	573	0.714	0.1644	Yes
8	KCNN4	NA	615	0.69	0.182	Yes
9	SLC16A3	NA	645	0.677	0.2	Yes
10	NT5E	NA	696	0.65	0.2159	Yes
11	FLNB	NA	724	0.637	0.2328	Yes
12	S100A6	NA	751	0.626	0.2495	Yes
13	SDC1	NA	792	0.615	0.265	Yes
14	RRP9	NA	876	0.589	0.2771	Yes
15	LPAR2	NA	900	0.582	0.2927	Yes
16	NDRG1	NA	1036	0.536	0.3001	Yes
17	AGPAT9	NA	1225	0.495	0.303	Yes
18	SESN2	NA	1300	0.478	0.3124	Yes
19	DENND2C	NA	1386	0.463	0.3207	Yes
20	IER3	NA	1429	0.457	0.3315	Yes
21	B4GALT1	NA	1528	0.442	0.3384	Yes
22	VEGFA	NA	1733	0.411	0.3379	Yes
23	EPHA2	NA	1835	0.399	0.3434	Yes
24	SEMA4B	NA	2056	0.37	0.3407	Yes
25	INPP1	NA	2243	0.346	0.3394	Yes
26	G0S2	NA	2358	0.335	0.3422	Yes
27	HPSE	NA	2396	0.331	0.3496	Yes
28	HK2	NA	2609	0.31	0.3457	Yes
29	PPBP	NA	2659	0.305	0.3515	Yes
30	CD55	NA	2680	0.303	0.3592	Yes
31	ACOT7	NA	2689	0.302	0.3675	Yes
32	TRIB1	NA	3007	0.274	0.3561	Yes
33	CLCF1	NA	3025	0.272	0.363	Yes
34	NIPAL1	NA	3135	0.263	0.364	Yes
35	PTPRE	NA	3199	0.259	0.3677	Yes
36	TNFRSF10B	NA
